# Supplementary material for: Transcriptome Analysis Reveals Critical Genes and Pathways in Carbon Metabolism and Ribosome Biogenesis in Poplar Fertilized with Glutamine
Source: Int J Mol Sci. 2022 Sep 2;23(17):9998. doi: 10.3390/ijms23179998 (PMC9456319; doi:10.3390/ijms23179998)
Supplement: Supplementary file 1 [file ijms-23-09998-s001.zip]

Archive with 1 entries (1 files):
- ijms-1888059-supplementary.pdf
